# Supplementary material for: Neurally Adjusted Ventilatory Assist Compared with Volume-Targeted and Pressure-Controlled Modes in Preterm Infants with Respiratory Distress Syndrome
Source: J Clin Med. 2026 Mar 12;15(6):2177. doi: 10.3390/jcm15062177 (PMC13026100; doi:10.3390/jcm15062177)
Supplement: Supplementary file 1 [file jcm-15-02177-s001.zip]

Archive with 1 entries (1 files):
- jcm-4174430-supplementary.pdf
